# Supplementary material for: Role of PI3K/AKT/MAOA in glucocorticoid‐induced oxidative stress and associated premature senescence of the trabecular meshwork
Source: Aging Cell. 2024 Dec 17;24(4):e14452. doi: 10.1111/acel.14452 (PMC11984687; doi:10.1111/acel.14452)
Supplement: Supplementary file 1 — Data S1: [file ACEL-24-e14452-s001.zip]

Archive with 2 entries (2 files):
- revised clean copy-Supplementary materials 1-supplementary methods and figures.pdf
- revised clean copy-Supplementary materials 2-Uncropped Western Blot images.pdf
